# Supplementary material for: Loss of AT8 Nuclear Tau as a Marker of Neuronal Ageing and Alzheimer’s Disease Progression
Source: Biomedicines. 2025 Oct 23;13(11):2587. doi: 10.3390/biomedicines13112587 (PMC12650037; doi:10.3390/biomedicines13112587)
Supplement: Supplementary file 1 [file biomedicines-13-02587-s001.zip]

Archive with 1 entries (1 files):
- biomedicines-3902273-supplementary.pdf
